# Supplementary material for: Integrative Multi-Omics Analysis Unveils Candidate Genes and Functional Variants for Growth and Reproductive Traits in Duroc Pigs
Source: Animals (Basel). 2025 Dec 17;15(24):3627. doi: 10.3390/ani15243627 (PMC12730100; doi:10.3390/ani15243627)
Supplement: Supplementary file 1 [file animals-15-03627-s001.zip]

Archive with 2 entries (2 files):
- supplementary figures.pdf
- supplementary table1.xlsx
