# Supplementary material for: Integrative Multi-Omics Analysis Unveils Candidate Genes and Functional Variants for Growth and Reproductive Traits in Duroc Pigs
Source: Animals (Basel). 2025 Dec 17;15(24):3627. doi: 10.3390/ani15243627 (PMC12730100; doi:10.3390/ani15243627)
Supplement: Supplementary file 1 [file animals-15-03627-s001.zip › supplementary table1.xlsx]

## Sheet: BF100
Complete statistical results of the tissue-specific enhancer enrichment analysis for BF100
track	annotation	observed	expected	CI95low	CI95high	stddev	fold	l2fold	pvalue	qvalue	track_nsegments	track_size	track_density	annotation_nsegments	annotation_size	annotation_density	overlap_nsegments	overlap_size	overlap_density	percent_overlap_nsegments_track	percent_overlap_size_track	percent_overlap_nsegments_annotation	percent_overlap_size_annotation
merged	Cerebellum	593	675.102	629	720	26.4941	0.8786	-0.1868	2.4000e-03	3.7333e-03	80424	80424	3.3025e-03	72425	29406000	1.2075e+00	593	593	2.4351e-05	0.7373	0.7373	0.8188	0.002
merged	Colon	915	967.636	919	1014	29.7317	0.9457	-0.0806	4.0800e-02	5.7120e-02	80424	80424	3.3025e-03	94125	46827600	1.9229e+00	915	915	3.7573e-05	1.1377	1.1377	0.9721	0.002
merged	Jejunum	901	910.451	860	957	30.1135	0.9896	-0.015	3.7450e-01	4.0331e-01	80424	80424	3.3025e-03	92618	43320600	1.7789e+00	901	901	3.6998e-05	1.1203	1.1203	0.9728	0.0021
merged	Stomach	1276	1282.17	1222	1339	35.3312	0.9952	-0.007	4.3230e-01	4.3230e-01	80424	80424	3.3025e-03	104267	54604400	2.2422e+00	1276	1276	5.2397e-05	1.5866	1.5866	1.2238	0.0023
merged	Ileum	873	848.489	801	900	29.268	1.0289	0.041	2.1360e-01	2.5912e-01	80424	80424	3.3025e-03	79983	36674800	1.5060e+00	873	873	3.5848e-05	1.0855	1.0855	1.0915	0.0024
merged	Hypothalamus	821	797.323	748	849	29.9895	1.0297	0.0422	2.2210e-01	2.5912e-01	80424	80424	3.3025e-03	81968	31804200	1.3060e+00	821	821	3.3713e-05	1.0208	1.0208	1.0016	0.0026
merged	Liver	1064	963.031	912	1012	30.1019	1.1047	0.1437	1.0000e-04	1.7500e-04	80424	80424	3.3025e-03	81863	37317800	1.5324e+00	1064	1064	4.3691e-05	1.323	1.323	1.2997	0.0029
merged	Spleen	1444	1260.41	1203	1319	33.6881	1.1455	0.196	1.0000e-04	1.7500e-04	80424	80424	3.3025e-03	100132	50730199	2.0832e+00	1444	1444	5.9295e-05	1.7955	1.7955	1.4421	0.0028
merged	Duodenum	1038	904.116	857	955	29.2469	1.1479	0.199	1.0000e-04	1.7500e-04	80424	80424	3.3025e-03	86915	42175200	1.7319e+00	1038	1038	4.2624e-05	1.2907	1.2907	1.1943	0.0025
merged	Cortex	1710	1488.55	1426	1556	39.4036	1.1487	0.2	1.0000e-04	1.7500e-04	80424	80424	3.3025e-03	125644	57790600	2.3731e+00	1710	1710	7.0218e-05	2.1262	2.1262	1.361	0.003
merged	Cecum	1685	1393.98	1333	1451	37.3406	1.2086	0.2734	1.0000e-04	1.7500e-04	80424	80424	3.3025e-03	101842	48939400	2.0096e+00	1685	1685	6.9192e-05	2.0951	2.0951	1.6545	0.0034
merged	Muscle	2304	1780.62	1715	1846	41.477	1.2938	0.3716	1.0000e-04	1.7500e-04	80424	80424	3.3025e-03	96506	61078600	2.5081e+00	2304	2304	9.4610e-05	2.8648	2.8648	2.3874	0.0038
merged	Lung	1543	1174.54	1118	1230	33.7929	1.3134	0.3934	1.0000e-04	1.7500e-04	80424	80424	3.3025e-03	91143	47589600	1.9542e+00	1543	1543	6.3361e-05	1.9186	1.9186	1.6929	0.0032
merged	Adipose	2124	1614.08	1547	1676	39.343	1.3157	0.3959	1.0000e-04	1.7500e-04	80424	80424	3.3025e-03	93342	57431800	2.3583e+00	2124	2124	8.7219e-05	2.641	2.641	2.2755	0.0037

## Sheet: LMA100
Complete statistical results of the tissue-specific enhancer enrichment analysis for LMA100
track	annotation	observed	expected	CI95low	CI95high	stddev	fold	l2fold	pvalue	qvalue	track_nsegments	track_size	track_density	annotation_nsegments	annotation_size	annotation_density	overlap_nsegments	overlap_size	overlap_density	percent_overlap_nsegments_track	percent_overlap_size_track	percent_overlap_nsegments_annotation	percent_overlap_size_annotation
merged	Spleen	1178	2025.12	1954	2098	42.1428	0.5819	-0.7812	1.0000e-04	1.0000e-04	62206	62206	2.5544e-03	100132	50730199	2.0832e+00	1178	1178	4.8373e-05	1.8937	1.8937	1.1764	0.0023
merged	Cerebellum	727	1130.54	1076	1184	33.76	0.6434	-0.6363	1.0000e-04	1.0000e-04	62206	62206	2.5544e-03	72425	29406000	1.2075e+00	727	727	2.9853e-05	1.1687	1.1687	1.0038	0.0025
merged	Cortex	1385	2060.4	1993	2132	43.9358	0.6724	-0.5727	1.0000e-04	1.0000e-04	62206	62206	2.5544e-03	125644	57790600	2.3731e+00	1385	1385	5.6873e-05	2.2265	2.2265	1.1023	0.0024
merged	Lung	1291	1799.73	1729	1868	42.2755	0.7175	-0.479	1.0000e-04	1.0000e-04	62206	62206	2.5544e-03	91143	47589600	1.9542e+00	1291	1291	5.3013e-05	2.0754	2.0754	1.4165	0.0027
merged	Cecum	1435	1991.17	1917	2060	43.2681	0.7208	-0.4723	1.0000e-04	1.0000e-04	62206	62206	2.5544e-03	101842	48939400	2.0096e+00	1435	1435	5.8926e-05	2.3069	2.3069	1.409	0.0029
merged	Colon	1436	1896.58	1829	1964	42.0357	0.7573	-0.4011	1.0000e-04	1.0000e-04	62206	62206	2.5544e-03	94125	46827600	1.9229e+00	1436	1436	5.8967e-05	2.3085	2.3085	1.5256	0.0031
merged	Hypothalamus	829	1088.41	1032	1140	33.4762	0.7619	-0.3924	1.0000e-04	1.0000e-04	62206	62206	2.5544e-03	81968	31804200	1.3060e+00	829	829	3.4042e-05	1.3327	1.3327	1.0114	0.0026
merged	Liver	1098	1424.49	1367	1494	39.1544	0.771	-0.3753	1.0000e-04	1.0000e-04	62206	62206	2.5544e-03	81863	37317800	1.5324e+00	1098	1098	4.5088e-05	1.7651	1.7651	1.3413	0.0029
merged	Ileum	1129	1416.12	1357	1482	37.5581	0.7974	-0.3266	1.0000e-04	1.0000e-04	62206	62206	2.5544e-03	79983	36674800	1.5060e+00	1129	1129	4.6361e-05	1.8149	1.8149	1.4115	0.0031
merged	Duodenum	1456	1725.8	1656	1801	41.7594	0.8438	-0.2451	1.0000e-04	1.0000e-04	62206	62206	2.5544e-03	86915	42175200	1.7319e+00	1456	1456	5.9788e-05	2.3406	2.3406	1.6752	0.0035
merged	Jejunum	1516	1679.54	1608	1745	40.6899	0.9027	-0.1477	1.0000e-04	1.0000e-04	62206	62206	2.5544e-03	92618	43320600	1.7789e+00	1516	1516	6.2252e-05	2.4371	2.4371	1.6368	0.0035
merged	Muscle	2140	2363.9	2285	2437	46.1501	0.9053	-0.1435	1.0000e-04	1.0000e-04	62206	62206	2.5544e-03	96506	61078600	2.5081e+00	2140	2140	8.7876e-05	3.4402	3.4402	2.2175	0.0035
merged	Stomach	2245	2083.02	2003	2169	47.283	1.0777	0.108	1.0000e-04	1.0000e-04	62206	62206	2.5544e-03	104267	54604400	2.2422e+00	2245	2245	9.2187e-05	3.609	3.609	2.1531	0.0041
merged	Adipose	2853	2200.43	2130	2274	42.4717	1.2964	0.3745	1.0000e-04	1.0000e-04	62206	62206	2.5544e-03	93342	57431800	2.3583e+00	2853	2853	1.1715e-04	4.5864	4.5864	3.0565	0.005

## Sheet: TTN
Complete statistical results of the tissue-specific enhancer enrichment analysis for TTN
track	annotation	observed	expected	CI95low	CI95high	stddev	fold	l2fold	pvalue	qvalue	track_nsegments	track_size	track_density	annotation_nsegments	annotation_size	annotation_density	overlap_nsegments	overlap_size	overlap_density	percent_overlap_nsegments_track	percent_overlap_size_track	percent_overlap_nsegments_annotation	percent_overlap_size_annotation
merged	Cerebellum	1005	1376.41	1320	1433	34.7716	0.7304	-0.4533	1.0000e-04	1.0769e-04	77523	77523	3.1834e-03	72425	29406000	1.2075e+00	1005	1005	4.1269e-05	1.2964	1.2964	1.3876	0.0034
merged	Hypothalamus	1366	1331.36	1272	1395	37.5906	1.026	0.037	1.9700e-01	1.9700e-01	77523	77523	3.1834e-03	81968	31804200	1.3060e+00	1366	1366	5.6093e-05	1.7621	1.7621	1.6665	0.0043
merged	Cortex	2751	2518.35	2440	2597	48.4643	1.0923	0.1274	1.0000e-04	1.0769e-04	77523	77523	3.1834e-03	125644	57790600	2.3731e+00	2751	2751	1.1297e-04	3.5486	3.5486	2.1895	0.0048
merged	Liver	1895	1730.41	1662	1798	40.3841	1.0951	0.131	1.0000e-04	1.0769e-04	77523	77523	3.1834e-03	81863	37317800	1.5324e+00	1895	1895	7.7815e-05	2.4444	2.4444	2.3148	0.0051
merged	Spleen	2942	2472.77	2388	2556	49.1121	1.1897	0.2506	1.0000e-04	1.0769e-04	77523	77523	3.1834e-03	100132	50730199	2.0832e+00	2942	2942	1.2081e-04	3.795	3.795	2.9381	0.0058
merged	Cecum	3151	2416.29	2331	2501	51.3096	1.3039	0.3829	1.0000e-04	1.0769e-04	77523	77523	3.1834e-03	101842	48939400	2.0096e+00	3151	3151	1.2939e-04	4.0646	4.0646	3.094	0.0064
merged	Lung	2988	2184.36	2110	2255	44.9327	1.3677	0.4518	1.0000e-04	1.0769e-04	77523	77523	3.1834e-03	91143	47589600	1.9542e+00	2988	2988	1.2270e-04	3.8543	3.8543	3.2784	0.0063
merged	Colon	3348	2314.12	2243	2389	45.5646	1.4466	0.5326	1.0000e-04	1.0769e-04	77523	77523	3.1834e-03	94125	46827600	1.9229e+00	3348	3348	1.3748e-04	4.3187	4.3187	3.557	0.0071
merged	Ileum	2530	1737.27	1670	1815	43.4917	1.456	0.5421	1.0000e-04	1.0769e-04	77523	77523	3.1834e-03	79983	36674800	1.5060e+00	2530	2530	1.0389e-04	3.2635	3.2635	3.1632	0.0069
merged	Muscle	4433	2892.36	2810	2975	52.5803	1.5325	0.6159	1.0000e-04	1.0769e-04	77523	77523	3.1834e-03	96506	61078600	2.5081e+00	4433	4433	1.8203e-04	5.7183	5.7183	4.5935	0.0073
merged	Duodenum	3262	2109.02	2040	2189	45.0526	1.5464	0.6289	1.0000e-04	1.0769e-04	77523	77523	3.1834e-03	86915	42175200	1.7319e+00	3262	3262	1.3395e-04	4.2078	4.2078	3.7531	0.0077
merged	Jejunum	3356	2056.08	1980	2128	45.1554	1.6319	0.7066	1.0000e-04	1.0769e-04	77523	77523	3.1834e-03	92618	43320600	1.7789e+00	3356	3356	1.3781e-04	4.329	4.329	3.6235	0.0077
merged	Stomach	4231	2539.43	2456	2620	49.7833	1.6659	0.7363	1.0000e-04	1.0769e-04	77523	77523	3.1834e-03	104267	54604400	2.2422e+00	4231	4231	1.7374e-04	5.4577	5.4577	4.0579	0.0077
merged	Adipose	4928	2675.4	2591	2756	51.0021	1.8417	0.881	1.0000e-04	1.0769e-04	77523	77523	3.1834e-03	93342	57431800	2.3583e+00	4928	4928	2.0236e-04	6.3568	6.3568	5.2795	0.0086
